# Supplementary material for: circRNA_8521 promotes Senecavirus A infection by sponging miRNA-324 to regulate LC3A
Source: Vet Res. 2024 Apr 5;55:43. doi: 10.1186/s13567-024-01291-0 (PMC10996121; doi:10.1186/s13567-024-01291-0)
Supplement: Supplementary file 1 — Additional file 1: Primers sequences used in this study. [file 13567_2024_1291_MOESM1_ESM.xls]

## Sheet: Sheet1
Name	Sequence (5′–3′)
miR-324 Stem-loop RT Primer	CTCAACTGGTGTCGTGGAGTCGGCAATTCAGTTGAGACACCAAT
miR-324 Forward	ACACTCCAGCTGGGCGCATCCCCTAGGGCAT
miR-324 Reverse	CAACTGGTGTCGTGGAGTCG
LC3A Forward	TTGGTCAAGATCATCCGGCG
LC3A Reverse	TCCTGCTCATAGATGTCCGC
circ_8521 Forward	TCCGGCATCTCAAGAACACC
circ_8521 Reverse	GGCAGGCCTTCTTGTTACAT
SVA-VP1 Forward	TTGTCTTCTAACACCCCGCC
SVA-VP1 Reverse	AGTGAAACAGGCCAAGCTGT
GAPDH Forward	GTATGATTCCACCCACGGCA
GAPDH Reverse	CACCCCATTTGATGTTGGCG
U6 Forward	CTCGCTTCGGCAGCACA
U6 Reverse	AACGCTTCACGAATTTGCGT
